# Supplementary material for: Metabolomic Alterations in the Digestive System of the Mantis Shrimp Oratosquilla oratoria Following Short-Term Exposure to Cadmium
Source: Front Physiol. 2021 Aug 5;12:706579. doi: 10.3389/fphys.2021.706579 (PMC8374601; doi:10.3389/fphys.2021.706579)
Supplement: Supplementary file 4 [file Table_1.XLSX]

## Sheet: Table S1
ID	Metabolite	Metab ID	KEGG Compound ID	Library ID	M/Z	Mode	Adducts	Formula	Retention time	CAS ID	KEGG Compound First Category	KEGG Compound Second Category	KEGG Pathway ID	KEGG Pathway Description	KEGG Pathway First Category	KEGG Pathway Second Category	HMDB Superclass	HMDB Class	HMDB Subclass	VIP_pred_OPLS-DA	VIP_PLS-DA	FC(MTX/MCX)	P_value	FDR
neg_5334	Torvanol A	metab_12551	-	HMDB0038789	487.043	neg	M+Cl	C20H20O10S	4.15308	-	-	-	-		-	-	Phenylpropanoids and polyketides	Isoflavonoids	O-methylated isoflavonoids	3.6504	3.6753	0.5875	8.373e-05	0.03662
pos_42	Lactosylceramide (d18:1/12:0)	metab_41	C01290	HMDB0004866	425.766	pos	M+2Na, M+2Na-H, M+2Na+H	C42H79NO13	2.31907	-	Lipids	Glycolipids	map00600;map01100		Metabolism;Metabolism	Lipid metabolism;Global and overview maps	Lipids and lipid-like molecules	Sphingolipids	Glycosphingolipids	3.5698	2.9764	0.5945	0.03928	0.3978
pos_4237	12-OPDA	metab_4236	C01226	-	293.212	pos	M+H	C18H28O3	7.95308	-	-	-	map01100;map00592		Metabolism;Metabolism	Global and overview maps;Lipid metabolism	-	-	-	3.0613	2.5329	0.6171	0.004684	0.1819
neg_6443	Erythro-5-hydroxy-L-lysinium(1+)	metab_13660	-	HMDB0062570	200.056	neg	M+K-2H	C6H15N2O3+	0.862117	-	-	-	-		-	-	Organic acids and derivatives	Carboxylic acids and derivatives	Amino acids, peptides, and analogues	3.0039	2.5353	0.6289	0.006984	0.1869
neg_6504	Fructoseglycine	metab_13721	-	HMDB0060278	218.066	neg	M-H2O-H	C8H15NO7	0.804117	-	-	-	-		-	-	Organic acids and derivatives	Carboxylic acids and derivatives	Amino acids, peptides, and analogues	2.939	2.5802	0.6699	0.0009024	0.09719
pos_6197	PG(18:1(11Z)/18:1(11Z))	metab_6196	-	HMDB0010618	410.257	pos	M+2Na	C42H79O10P	2.8977	-	-	-	-		-	-	Lipids and lipid-like molecules	Glycerophospholipids	Glycerophosphoglycerols	2.6758	2.1164	0.7026	0.03449	0.3829
neg_2606	PS(22:6(4Z,7Z,10Z,13Z,16Z,19Z)/15:0)	metab_9823	-	LMGP03010821;HMDB0112864	830.438	neg	M+K-2H	C43H72NO10P	6.6111	-	-	-	-		-	-	Lipids and lipid-like molecules	Glycerophospholipids	Glycerophosphoserines	2.655	2.2352	0.7056	0.04375	0.3103
pos_656	N-Decanoylglycine	metab_655	-	HMDB0013267	212.164	pos	M+H-H2O, M+H	C12H23NO3	4.34012	-	-	-	-		-	-	Organic acids and derivatives	Carboxylic acids and derivatives	Amino acids, peptides, and analogues	2.4909	2.1238	0.7434	0.01612	0.2964
neg_3742	PE-NMe2(22:5(4Z,7Z,10Z,13Z,16Z)/22:6(4Z,7Z,10Z,13Z,16Z,19Z))	metab_10959	-	HMDB0114546	910.555	neg	M+FA-H	C51H80NO8P	9.80892	-	-	-	-		-	-	Lipids and lipid-like molecules	Glycerophospholipids	Glycerophosphoethanolamines	1.8786	1.7669	0.7918	0.04005	0.3051
neg_1276	Glutaric acid	metab_8493	C00489	HMDB0000661	131.036	neg	M-H	C5H8O4	1.6064	110-94-1	Organic acids	Carboxylic acids	map00310;map00071		Metabolism;Metabolism	Amino acid metabolism;Lipid metabolism	Organic acids and derivatives	Carboxylic acids and derivatives	Dicarboxylic acids and derivatives	2.0858	1.9281	0.8082	0.02949	0.2821
neg_3777	PC(18:4(6Z,9Z,12Z,15Z)/20:5(5Z,8Z,11Z,14Z,17Z))	metab_10994	-	HMDB0008248;LMGP01011724	834.483	neg	M+Cl	C46H74NO8P	9.53643	-	-	-	-		-	-	Lipids and lipid-like molecules	Glycerophospholipids	Glycerophosphocholines	2.1899	1.8353	0.8314	0.01272	0.2156
neg_5487	Ouabain	metab_12704	C01443	HMDB0015224;LMST01120022	605.256	neg	M+Na-2H	C29H44O12	3.8476	630-60-4	Steroids	23-Carbon atoms	map04976		Organismal Systems	Digestive system	Benzenoids	Benzene and substituted derivatives	Diphenylmethanes	1.9696	1.7704	0.8329	0.04338	0.3103
pos_2743	Cloversaponin I	metab_2742	-	HMDB0039892	671.353	pos	M+K	C36H56O9	4.76477	143519-22-6	-	-	-		-	-	Lipids and lipid-like molecules	Prenol lipids	Terpene glycosides	2.2346	1.8897	0.8377	0.002932	0.1438
neg_1209	ADP	metab_8426	C00008	HMDB0001341	426.02	neg	M-H	C10H15N5O10P2	0.907267	58-64-0	Nucleic acids	Nucleotides	map01100;map04068;map00230;map05012;map04080;map04152;map04742;map00190;map04142;map04611;map04924		Metabolism;Environmental Information Processing;Metabolism;Human Diseases;Environmental Information Processing;Environmental Information Processing;Organismal Systems;Metabolism;Cellular Processes;Organismal Systems;Organismal Systems	Global and overview maps;Signal transduction;Nucleotide metabolism;Neurodegenerative diseases;Signaling molecules and interaction;Signal transduction;Sensory system;Energy metabolism;Transport and catabolism;Immune system;Endocrine system	Nucleosides, nucleotides, and analogues	Purine nucleotides	Purine ribonucleotides	1.922	1.6234	0.8384	0.04757	0.3199
neg_1267	Meglumine	metab_8484	C01507	HMDB0240291	232.058	neg	M+K-2H	C7H17NO5	1.43408	-	-	-	-		-	-	Organic oxygen compounds	Organooxygen compounds	Carbohydrates and carbohydrate conjugates	1.5609	1.5569	0.8462	0.0402	0.3051
pos_4731	DIHYDRO-beta-TUBAIC ACID	metab_4730	-	-	237.111	pos	M+H	C13H16O4	5.61905	-	-	-	-		-	-	-	-	-	1.5882	1.2992	0.8508	0.04382	0.4068
pos_683	2-isopropoxyphenol	metab_682	-	HMDB0041804	185.116	pos	M+H, M+CH3OH+H	C9H12O2	4.59277	4812-20-8	-	-	-		-	-	Benzenoids	Phenol ethers	Not Available	2.2577	1.9963	0.8538	0.001708	0.1116
neg_1498	Lucidone A	metab_8715	-	HMDB0035844	437.207	neg	M+Cl	C24H34O5	2.69083	97653-92-4	-	-	-		-	-	Lipids and lipid-like molecules	Prenol lipids	Sesquiterpenoids	1.5935	1.5472	0.8649	0.02765	0.2764
neg_854	PE-NMe(18:3(6Z,9Z,12Z)/20:5(5Z,8Z,11Z,14Z,17Z))	metab_8071	-	HMDB0113211	818.495	neg	M+Cl, M+FA-H	C44H72NO8P	9.45643	-	-	-	-		-	-	Lipids and lipid-like molecules	Glycerophospholipids	Glycerophosphoethanolamines	2.2586	1.9698	0.8663	0.00346	0.145
neg_3196	PI(20:4(8Z,11Z,14Z,17Z)/18:1(11Z))	metab_10413	-	HMDB0009901	883.528	neg	M-H	C47H81O13P	9.61677	-	-	-	-		-	-	Lipids and lipid-like molecules	Glycerophospholipids	Glycerophosphoinositols	1.6115	1.7196	0.8713	0.004127	0.1504
neg_3782	PE(MonoMe(11,5)/MonoMe(11,3))	metab_10999	-	HMDB0061530	844.509	neg	M+Na-2H	C45H78NO10P	9.5066	-	-	-	-		-	-	Lipids and lipid-like molecules	Glycerophospholipids	Glycerophosphoethanolamines	2.1705	1.955	0.8714	0.007663	0.1878
neg_1005	3-Oxoglutaric acid	metab_8222	-	HMDB0013701	191.02	neg	M+FA-H, 2M+FA-H	C5H6O5	0.63695	542-05-2	-	-	-		-	-	Organic acids and derivatives	Keto acids and derivatives	Short-chain keto acids and derivatives	1.4765	1.452	0.8834	0.02446	0.2669
neg_2175	Dextrorphan O-glucuronide	metab_9392	-	HMDB0010341	432.203	neg	M-H	C23H31NO7	4.83305	-	-	-	-		-	-	Alkaloids and derivatives	Morphinans	Not Available	2.1508	1.9251	0.8841	0.005549	0.1711
pos_4726	3 Hydroxycoumarin	metab_4725	-	HMDB0002149	163.038	pos	M+H	C9H6O3	5.62972	939-19-5	-	-	-		-	-	Phenylpropanoids and polyketides	Coumarins and derivatives	Hydroxycoumarins	1.689	1.5066	0.8939	0.01111	0.2684
pos_5298	N-lactoyl-Isoeucine	metab_5297	-	HMDB0062180	235.153	pos	M+CH3OH+H	C10H18O4	4.11013	-	-	-	-		-	-	Organic acids and derivatives	Keto acids and derivatives	Medium-chain keto acids and derivatives	1.5436	1.3444	0.8945	0.0266	0.3616
neg_12	Cadabicine methyl ether	metab_7229	-	HMDB0039857	470.209	neg	M+Na-2H, M+Cl, M-H2O-H	C26H31N3O4	0.517467	-	-	-	-		-	-	Phenylpropanoids and polyketides	Flavonoids	Flavonoid glycosides	1.3755	1.3671	0.8958	0.004	0.1492
neg_3207	PC(18:3(6Z,9Z,12Z)/20:5(5Z,8Z,11Z,14Z,17Z))	metab_10424	C00157	HMDB0008182;LMGP01011664	846.524	neg	M+FA-H	C46H76NO8P	9.73825	-	Lipids	Phospholipids	map01100;map00564;map00590;map00591;map00592;map05231;map04723		Metabolism;Metabolism;Metabolism;Metabolism;Metabolism;Human Diseases;Organismal Systems	Global and overview maps;Lipid metabolism;Lipid metabolism;Lipid metabolism;Lipid metabolism;Cancers: Overview;Nervous system	Lipids and lipid-like molecules	Glycerophospholipids	Glycerophosphocholines	1.8391	1.6292	0.9045	0.01468	0.2249
pos_4671	Tetrahydrodeoxycortisol	metab_4670	C14594	HMDB0005972;LMST05030014	392.279	pos	M+ACN+H	C21H34O4	5.86737	68-60-0	-	-	-		-	-	Lipids and lipid-like molecules	Steroids and steroid derivatives	Hydroxysteroids	2.0994	1.7308	0.9083	0.01317	0.281
neg_142	Aspartyllysine	metab_7359	-	HMDB0004987	260.124	neg	M-H, M+Na-2H	C10H19N3O5	0.582967	5891-51-0	-	-	-		-	-	Organic acids and derivatives	Carboxylic acids and derivatives	Amino acids, peptides, and analogues	1.4697	1.2676	0.9091	0.04893	0.3207
pos_2044	Neurotensin 11-13	metab_2043	-	HMDB0013024	390.242	pos	M+H-H2O	C21H33N3O5	3.33985	-	-	-	-		-	-	Organic acids and derivatives	Carboxylic acids and derivatives	Amino acids, peptides, and analogues	1.5407	1.2222	0.9134	0.04072	0.3996
neg_3288	Galactosylceramide (d18:1/18:1(9Z))	metab_10505	C02686	HMDB0010714	770.574	neg	M+FA-H	C42H79NO8	10.7399	-	Lipids	Glycolipids	map00600;map01100		Metabolism;Metabolism	Lipid metabolism;Global and overview maps	Lipids and lipid-like molecules	Sphingolipids	Glycosphingolipids	1.5009	1.3024	0.9192	0.005252	0.1695
pos_7093	N(6)-Methyllysine	metab_7092	C02728	HMDB0002038	193.154	pos	M+CH3OH+H	C7H16N2O2	0.6285	1188-07-4	-	-	-		-	-	Organic acids and derivatives	Carboxylic acids and derivatives	Amino acids, peptides, and analogues	1.7124	1.5932	0.9202	0.01206	0.2758
pos_4221	Pipericine	metab_4220	-	HMDB0031678;LMFA08020200	336.325	pos	M+H	C22H41NO	8.05273	-	-	-	-		-	-	Lipids and lipid-like molecules	Fatty Acyls	Fatty amides	1.6769	1.576	0.9235	0.001882	0.1171
neg_6236	Licoricesaponin A3	metab_13453	-	HMDB0038451	983.446	neg	M-H	C48H72O21	2.13503	118325-22-7	-	-	-		-	-	Lipids and lipid-like molecules	Prenol lipids	Terpene glycosides	1.0953	1.1368	0.9278	0.02765	0.2764
pos_4810	2-Phenylethyl beta-D-glucopyranoside	metab_4809	-	HMDB0029819	267.122	pos	M+H-H2O	C14H20O6	5.34973	18997-54-1	-	-	-		-	-	Organic oxygen compounds	Organooxygen compounds	Carbohydrates and carbohydrate conjugates	1.4831	1.3166	0.9286	0.006688	0.2154
neg_113	Corchorosol A	metab_7330	-	HMDB0041137	571.264	neg	M+Cl, M+K-2H	C29H44O9	0.5608	23838-13-3	-	-	-		-	-	Lipids and lipid-like molecules	Steroids and steroid derivatives	Steroid lactones	0.9912	1.0138	0.9287	0.03719	0.2964
neg_3767	PC(14:1(9Z)/22:6(4Z,7Z,10Z,13Z,16Z,19Z))	metab_10984	-	HMDB0007925;LMGP01011408	820.509	neg	M+FA-H	C44H74NO8P	9.6476	-	-	-	-		-	-	Lipids and lipid-like molecules	Glycerophospholipids	Glycerophosphocholines	1.5147	1.3956	0.9291	0.04431	0.3126
neg_978	PC(18:4(6Z,9Z,12Z,15Z)/22:6(4Z,7Z,10Z,13Z,16Z,19Z))	metab_8195	-	LMGP01011730;HMDB0008255	870.525	neg	M+Cl, M+FA-H	C48H76NO8P	9.60677	-	-	-	-		-	-	Lipids and lipid-like molecules	Glycerophospholipids	Glycerophosphocholines	1.5665	1.4512	0.9312	0.01892	0.2455
pos_4775	Bikojic acid	metab_4774	-	HMDB0034034	327.007	pos	M+2Na-H	C12H10O8	5.46372	-	-	-	-		-	-	Organoheterocyclic compounds	Pyrans	Pyranones and derivatives	1.4711	1.2435	0.9333	0.001226	0.09866
pos_7087	Tanacetol B	metab_7086	-	HMDB0035075	341.171	pos	M+2Na-H	C17H28O4	0.638667	86787-28-2	-	-	-		-	-	Lipids and lipid-like molecules	Prenol lipids	Sesquiterpenoids	1.3428	1.1122	0.934	0.04774	0.4176
pos_1141	N-Methyl-1-deoxynojirimycin	metab_1140	-	HMDB0035360	160.096	pos	M+H-H2O, M+H	C7H15NO4	0.814767	69567-10-8	-	-	-		-	-	Organoheterocyclic compounds	Piperidines	Not Available	1.7562	1.5249	0.9345	0.0007969	0.08755
pos_3037	Hexadecanedioic acid mono-L-carnitine ester	metab_3036	-	HMDB0000712;LMFA07070007	394.295	pos	M+H-2H2O	C23H43NO6	6.14785	42150-38-9	-	-	-		-	-	Lipids and lipid-like molecules	Fatty Acyls	Fatty acid esters	1.8079	1.4744	0.9387	0.01323	0.281
pos_1299	Ectoine	metab_1298	C06231	-	143.081	pos	M+H	C6H10N2O2	0.825167	-	-	-	map01100;map00260		Metabolism;Metabolism	Global and overview maps;Amino acid metabolism	-	-	-	1.4984	1.2425	0.9392	0.04688	0.4136
neg_4247	LysoPE(0:0/20:2(11Z,14Z))	metab_11464	-	LMGP02050047;HMDB0011483	550.311	neg	M+FA-H	C25H48NO7P	7.52788	-	-	-	-		-	-	Lipids and lipid-like molecules	Glycerophospholipids	Glycerophosphoethanolamines	1.275	1.0767	0.9393	0.02551	0.2725
neg_866	PC(18:3(6Z,9Z,12Z)/22:6(4Z,7Z,10Z,13Z,16Z,19Z))	metab_8083	-	LMGP01011670;HMDB0008189	872.54	neg	M+Cl, M+FA-H	C48H78NO8P	9.81892	-	-	-	-		-	-	Lipids and lipid-like molecules	Glycerophospholipids	Glycerophosphocholines	1.4489	1.3218	0.9435	0.005356	0.1696
neg_5901	PG(18:2(9Z,12Z)/18:3(6Z,9Z,12Z))	metab_13118	-	HMDB0010651;LMGP04010351	805.437	neg	M+K-2H	C42H73O10P	2.97715	-	-	-	-		-	-	Lipids and lipid-like molecules	Glycerophospholipids	Glycerophosphoglycerols	1.4121	1.334	0.9438	0.0006442	0.08597
neg_976	PC(20:5(5Z,8Z,11Z,14Z,17Z)/22:6(4Z,7Z,10Z,13Z,16Z,19Z))	metab_8193	-	HMDB0008518;LMGP01011059	896.541	neg	M+Cl, M+FA-H	C50H78NO8P	9.71825	-	-	-	-		-	-	Lipids and lipid-like molecules	Glycerophospholipids	Glycerophosphocholines	1.3259	1.2611	0.9453	0.02849	0.2799
neg_3245	PE(20:4(5Z,8Z,11Z,14Z)/P-18:0)	metab_10462	-	HMDB0009412	796.544	neg	M+FA-H	C43H78NO7P	10.1877	-	-	-	-		-	-	Lipids and lipid-like molecules	Glycerophospholipids	Glycerophosphoethanolamines	1.3301	1.121	0.9454	0.0217	0.2532
pos_7029	Acetylcarnitine	metab_7028	C02571	LMFA07070060	204.122	pos	M+H	C9H17NO4	0.841217	-	-	-	map04931		Human Diseases	Endocrine and metabolic diseases	-	-	-	1.5027	1.2291	0.9472	0.02145	0.332
neg_3627	PE(18:0/22:4(7Z,10Z,13Z,16Z))	metab_10844	-	LMGP02011200;HMDB0009009	840.572	neg	M+FA-H	C45H82NO8P	10.6999	-	-	-	-		-	-	Lipids and lipid-like molecules	Glycerophospholipids	Glycerophosphoethanolamines	1.1367	1.0852	0.9496	0.01946	0.2483
pos_4323	Palmitoyl-L-carnitine	metab_4322	C02990	-	400.341	pos	M+H	C23H45NO4	7.49443	-	-	-	map01212;map00071		Metabolism;Metabolism	Global and overview maps;Lipid metabolism	-	-	-	1.6661	1.3555	0.9498	0.01743	0.3094
neg_6566	Inosine 5'-monophosphate (IMP)	metab_13783	-	-	347.039	neg	M-H	C10H13N4O8P	0.62495	-	-	-	-		-	-	-	-	-	0.8782	1.0347	0.954	0.04366	0.3103
neg_6359	3-Dehydronobilin	metab_13576	-	HMDB0036691	365.135	neg	M+Na-2H	C20H24O5	1.33158	63529-14-6	-	-	-		-	-	Lipids and lipid-like molecules	Prenol lipids	Terpene lactones	1.3516	1.1726	0.956	0.01074	0.2065
pos_4303	Octadecenoylcarnitine	metab_4302	-	HMDB0094687	426.357	pos	M+H	C25H47NO4	7.5841	-	-	-	-		-	-	Lipids and lipid-like molecules	Fatty Acyls	Fatty acid esters	1.4177	1.1544	0.9597	0.04356	0.4068
pos_1078	N-Arachidonoyl Dopamine-d8	metab_1077	-	-	448.341	pos	M+H-H2O, M+H	C28H33D8NO3	7.09695	-	-	-	-		-	-	-	-	-	1.3138	1.0779	0.9604	0.04253	0.4059
pos_1222	Phthalic acid	metab_1221	C01606	HMDB0002107	149.023	pos	M+H-H2O	C8H6O4	0.0570167	88-99-3	-	-	map01100;map02010		Metabolism;Environmental Information Processing	Global and overview maps;Membrane transport	Benzenoids	Benzene and substituted derivatives	Benzoic acids and derivatives	1.2034	1.0634	0.9614	9.813e-05	0.04157
pos_4486	(±)-Myristoylcarnitine	metab_4485	-	-	372.31	pos	M+H	C21H41NO4	6.8118	-	-	-	-		-	-	-	-	-	1.3702	1.1032	0.9618	0.04764	0.4176
pos_4749	3-hydroxydodecanoyl carnitine	metab_4748	-	HMDB0061638	342.263	pos	M+H-H2O	C19H37NO5	5.55605	-	-	-	-		-	-	Lipids and lipid-like molecules	Fatty Acyls	Fatty acid esters	1.3293	1.1846	0.9624	0.03351	0.3802
pos_2881	Thyrotropin releasing hormone	metab_2880	C03958	HMDB0060080	404.207	pos	M+ACN+H	C16H22N6O4	5.34973	-	Hormones and transmitters	Peptide hormones	map04080		Environmental Information Processing	Signaling molecules and interaction	Organic acids and derivatives	Carboxylic acids and derivatives	Amino acids, peptides, and analogues	1.434	1.2966	0.9629	0.000805	0.08755
pos_4432	Pentadecanoylcarnitine	metab_4431	-	HMDB0062517	386.326	pos	M+H	C22H43NO4	7.0273	-	-	-	-		-	-	Lipids and lipid-like molecules	Fatty Acyls	Fatty acid esters	1.3993	1.1759	0.9654	0.006343	0.21
neg_1796	Acetyldigitoxin	metab_9013	-	HMDB0014652	787.429	neg	M-H2O-H	C43H66O14	3.54628	25395-32-8	-	-	-		-	-	Lipids and lipid-like molecules	Steroids and steroid derivatives	Steroid lactones	1.0763	1.0757	0.9663	0.01337	0.2172
pos_3660	Propylbenzene	metab_3659	-	HMDB0059877	121.101	pos	M+H	C9H12	15.9121	-	-	-	-		-	-	Benzenoids	Benzene and substituted derivatives	Phenylpropanes	1.1839	1.0449	0.9672	4.058e-05	0.03179
pos_7216	(-)-trans-Caryophyllene	metab_7215	C09629	-	205.194	pos	M+H	C15H24	0.04585	-	-	-	map01100		Metabolism	Global and overview maps	-	-	-	1.1116	1.0045	0.9701	0.0002207	0.05058
pos_4148	1-heptadecanoyl-sn-glycero-3-phosphocholine	metab_4147	-	LMGP01050024	510.354	pos	M+H	C25H52NO7P	8.39338	-	-	-	-		-	-	-	-	-	1.0566	1.1101	1.0278	0.03209	0.3768
neg_4041	PE(18:1(9Z)/0:0)	metab_11258	-	LMGP02050004	478.291	neg	M-H	C23H46NO7P	8.2515	-	-	-	-		-	-	-	-	-	1.4591	1.4214	1.0459	0.01037	0.205
pos_3298	LysoPC(20:0/0:0)	metab_3297	C04230	HMDB0010390	596.37	pos	M+2Na-H	C28H58NO7P	7.92323	108341-80-6	Lipids	Phospholipids	map00564;map05231		Metabolism;Human Diseases	Lipid metabolism;Cancers: Overview	Lipids and lipid-like molecules	Glycerophospholipids	Glycerophosphocholines	1.4365	1.2336	1.0605	0.02524	0.3576
neg_6470	Glutaminylhydroxyproline	metab_13687	-	HMDB0028798	517.226	neg	2M-H	C10H17N3O5	0.82695	-	-	-	-		-	-	Organic acids and derivatives	Carboxylic acids and derivatives	Amino acids, peptides, and analogues	1.1889	1.1073	1.0622	0.0286	0.2802
neg_3998	PE(P-16:0e/0:0)	metab_11215	-	HMDB0011152	436.28	neg	M-H	C21H44NO6P	8.41383	-	-	-	-		-	-	Lipids and lipid-like molecules	Glycerophospholipids	Glycerophosphoethanolamines	1.9916	1.6723	1.0645	0.001745	0.1168
neg_2937	3-O-Sulfogalactosylceramide (d18:1/22:0)	metab_10154	C06125	HMDB0012316	898.585	neg	M+Cl	C46H89NO11S	8.00252	265096-83-1	Lipids	Glycolipids	map00600;map01100		Metabolism;Metabolism	Lipid metabolism;Global and overview maps	Lipids and lipid-like molecules	Sphingolipids	Glycosphingolipids	1.5025	1.3727	1.0755	0.02015	0.2493
neg_3035	LysoPE(18:0/0:0)	metab_10252	-	HMDB0011130	462.296	neg	M-H2O-H	C23H48NO7P	8.48567	-	-	-	-		-	-	Lipids and lipid-like molecules	Glycerophospholipids	Glycerophosphoethanolamines	2.083	1.7751	1.0795	0.001249	0.1037
pos_1049	POV-PC	metab_1048	-	-	558.352	pos	M+H-2H2O, M+H	C29H56NO9P	8.4937	-	-	-	-		-	-	-	-	-	1.5225	1.3697	1.0817	0.04803	0.4185
neg_3039	Licocoumarin A	metab_10256	-	HMDB0033611	427.155	neg	M+Na-2H	C25H26O5	8.50583	-	-	-	-		-	-	Phenylpropanoids and polyketides	Isoflavonoids	Hydroxyisoflavonoids	1.7363	1.4347	1.0833	0.01206	0.2124
pos_64	PE(16:0/0:0)	metab_63	-	LMGP02050002	454.292	pos	M+H, 2M+H, M+Na	C21H44NO7P	8.13257	-	-	-	-		-	-	-	-	-	1.926	1.9373	1.0844	0.004491	0.1782
pos_1064	LysoPE(0:0/20:3(8Z,11Z,14Z))	metab_1063	-	LMGP02050050;HMDB0011486	504.307	pos	M+H, M+2Na-H	C25H46NO7P	7.95308	-	-	-	-		-	-	Lipids and lipid-like molecules	Glycerophospholipids	Glycerophosphoethanolamines	1.8188	1.7091	1.0987	0.002966	0.1442
pos_3433	2-(8-[3]-ladderane-octanyl)-sn-glycero-3-phosphoethanolamine	metab_3432	-	LMGP02060001	488.31	pos	M+H	C25H46NO6P	9.02152	-	-	-	-		-	-	-	-	-	1.9129	1.6775	1.106	0.007969	0.2296
neg_5137	Pectachol	metab_12354	-	HMDB0039064	479.186	neg	M+K-2H	C26H34O6	4.80238	81729-14-8	-	-	-		-	-	Phenylpropanoids and polyketides	Coumarins and derivatives	Not Available	1.6773	1.6868	1.1107	0.0494	0.3209
pos_4241	Apo-12'-violaxanthal	metab_4240	-	HMDB0034953	424.282	pos	M+ACN+H	C25H34O3	7.94308	-	-	-	-		-	-	Lipids and lipid-like molecules	Prenol lipids	Diterpenoids	2.3539	2.0252	1.1152	0.002303	0.1231
pos_4064	Xi-p-Menth-3-en-1-ol	metab_4063	-	HMDB0038025	331.262	pos	2M+Na	C10H18O	8.86468	-	-	-	-		-	-	Lipids and lipid-like molecules	Prenol lipids	Monoterpenoids	1.7953	1.4786	1.1188	0.02901	0.3719
pos_3410	Caffeoylcycloartenol	metab_3409	-	HMDB0040807	553.404	pos	M+H-2H2O	C39H56O4	8.80452	75884-34-3	-	-	-		-	-	Lipids and lipid-like molecules	Steroids and steroid derivatives	Cycloartanols and derivatives	1.8064	1.4841	1.1305	0.04497	0.4089
pos_4356	PE(14:0/0:0)	metab_4355	-	LMGP02050003	426.261	pos	M+H	C19H40NO7P	7.3551	-	-	-	-		-	-	-	-	-	1.9948	1.8676	1.1456	0.007415	0.2208
neg_3202	LysoPC(24:1(15Z))	metab_10419	C04230	HMDB0010406;LMGP01050144	650.436	neg	M+FA-H	C32H64NO7P	9.67793	-	Lipids	Phospholipids	map00564;map05231		Metabolism;Human Diseases	Lipid metabolism;Cancers: Overview	Lipids and lipid-like molecules	Glycerophospholipids	Glycerophosphocholines	1.86	1.6624	1.1651	0.02387	0.2646
pos_4102	LysoPE(20:1(11Z)/0:0)	metab_4101	-	HMDB0011512	490.328	pos	M+H-H2O	C25H50NO7P	8.60487	-	-	-	-		-	-	Lipids and lipid-like molecules	Glycerophospholipids	Glycerophosphoethanolamines	2.2624	2.0151	1.1978	0.0121	0.2758
pos_4272	LysoPE(15:0/0:0)	metab_4271	-	HMDB0011502	440.276	pos	M+H	C20H42NO7P	7.76342	-	-	-	-		-	-	Lipids and lipid-like molecules	Glycerophospholipids	Glycerophosphoethanolamines	2.0717	1.9985	1.2167	0.01318	0.281
pos_4082	11-deoxy-PGF1beta	metab_4081	-	-	323.257	pos	M+H-H2O	C20H36O4	8.72487	-	-	-	-		-	-	-	-	-	2.9562	2.434	1.3064	0.02431	0.3523
pos_1321	Guanidylic acid (guanosine monophosphate)	metab_1320	-	-	364.065	pos	M+H	C10H14N5O8P	0.990817	-	-	-	-		-	-	-	-	-	1.9797	1.6436	1.3084	0.03709	0.3931
neg_3203	LysoPC(22:0)	metab_10420	C04230	HMDB0010398	624.42	neg	M+FA-H	C30H62NO7P	9.70825	-	Lipids	Phospholipids	map00564;map05231		Metabolism;Human Diseases	Lipid metabolism;Cancers: Overview	Lipids and lipid-like molecules	Glycerophospholipids	Glycerophosphocholines	2.2336	1.9139	1.3631	0.03607	0.2923
neg_3135	N-[(3a,5b,7a)-3-hydroxy-24-oxo-7-(sulfooxy)cholan-24-yl]-Glycine	metab_10352	C15559	HMDB0002496	564.236	neg	M+Cl	C26H43NO8S	9.0397	67030-55-1	-	-	-		-	-	Lipids and lipid-like molecules	Steroids and steroid derivatives	Bile acids, alcohols and derivatives	2.9962	2.563	1.3798	0.0008331	0.09699
neg_1317	Hydroxyrepaglinide	metab_8534	-	HMDB0060979	467.259	neg	M-H	C27H36N2O5	2.06103	-	-	-	-		-	-	Organoheterocyclic compounds	Piperidines	Phenylpiperidines	1.9654	1.8834	1.4276	0.04866	0.3204
pos_4033	5beta-Pregnane-3alpha,17alpha,20alpha-triol	metab_4032	C14680	-	337.273	pos	M+H	C21H36O3	9.05135	-	-	-	-		-	-	-	-	-	3.3821	2.8039	1.6283	0.004593	0.1796
neg_4059	LysoPE(0:0/16:0)	metab_11276	-	LMGP02050036;HMDB0011473	905.561	neg	2M-H	C21H44NO7P	8.16068	-	-	-	-		-	-	Lipids and lipid-like molecules	Glycerophospholipids	Glycerophosphoethanolamines	3.1526	3.0311	1.6875	0.0006091	0.08597
pos_2285	Cyclolinopeptide F	metab_2284	-	HMDB0036479	542.75	pos	M+2H	C55H73N9O10S2	3.73965	-	-	-	-		-	-	Organic acids and derivatives	Carboxylic acids and derivatives	Amino acids, peptides, and analogues	3.0335	2.6957	1.8217	0.0353	0.3864
